# Supplementary material for: Diverse toxin repertoire but limited metabolic capacities inferred from the draft genome assemblies of three Spiroplasma (Citri clade) strains associated with Drosophila
Source: Microb Genom. 2025 Jun 5;11(6):001408. doi: 10.1099/mgen.0.001408 (PMC12453411; doi:10.1099/mgen.0.001408)
Supplement: Uncited Table S2. [file mgen-11-01408-s002.xlsx]

## Sheet: Supporting_Table_S7
Supporting Table S7. DNA Repair associated genes that are present in at least one of the insect endosymbionts Arsenophonus nasonae, Wolbachia (wMel), and Buchnera aphidicola (APS). Comparison of annotations (from BlastKoala and/or NCBI) for ten Spiroplasma strains (red font = Citri clade; blue font = Poulsonii clade) for genes associated with DNA repair. Colored cells (yellow or red imply nonfunc…
	Spiroplasma Clade		Citri									Poulsonii
	Spiroplasma subclade		Drosophila-associated Citri clade							Other	Other	Poulsonii sensu stricto (s.s.)				Other
	Host Order		Diptera								Hymenoptera	Diptera
	Host (lower taxonomic level)		Subgenus Drosophia: repleta group							Phorid fly	Honeybee	Sub. Sophophora	Subgenus Drosophila		flesh-fly	tsetse fly
	Host genus		Drosophila							Megaseiia	Apis	Drosophila			Sarcophaga	Glossina
	Host Species		aldrichi (East)	hydei	hydei	hydei	mojavensis			nigra	mellifera	melanogaster	hydei	neotestacea	carnaria	fuscipes
Pathway or Brite category	Gene name	KEGG ID	sAld_Tx	sHy2	sHy2	sHy2 Updates	sMoj	S. phoeniceum	Spiroplasma kunkelii CR2-3x	sNigra	S. melliferum	sMel	sHy1	sNeo	sCarn	sFus
Homologous recombination	recJ	K07462	N	N	N		N			N	N	N	N	N	N	N
	recB	K03582	N	N	N		N			N	N	N	N	N	N	N
	recC	K03583	N	N	N		N			N	N	N	N	N	N	N
	recD	K03581	EHU54_03660	EHV01_02180	EHV01_02180		BST80_03330 BST80_003365 MBH8624090.1 MFU0252239.1	WP_114564986.1	WP_053391158.1	D9R21_04365	Y	Y	Y	Y	WP_338965861	DBIGMKEL_00683
	recF	K03629	N	N	N		N			N	N	N	N	N	N	N
	recA	K03553	EHU54_02070*	EHV01_03840*^	EHV01_004160	EHV01_004160	BST80_001240 MFU0251846.1	SDAV_RS12760		N	pseudo (contig 11)	N**	WP_241460383.1	WP_127092825.1	WP_338966553	DBIGMKEL_00769
	recO	K03584	EHU54_01035	EHV01_04675**	EHV01_005150	EHV01_005150	BST80_00805**	WP_245938483.1		D9R21_RS01450 D9R21_RS02535	ELL44240 (contig 19)	Y	Y	Y	WP_338965550	DBIGMKEL_01034*^
	recR	K06187	EHU54_00050	EHV01_01385*^ EHV011390*^	EHV01_001470	EHV01_001470	BST80_00895 BST80_000910 MBH8623692.1 MFU0251782.1			*D9R21_RS00370	ELL44711.1 (contig 10)	Y	Y	Y	WP_338964694*	DBIGMKEL_00558
	ruvA	K03550	N	N	N		N			D9R21_00990	Y	Y	Y	N***	N	DBIGMKEL_00946*^
	ruvB	K03551	EHU54_01270	EHV01_00975	EHV01_00975		BST80_05460 BST80_005345 MBH8624411.1 MFU0252598.1			D9R21_RS00980 D9R21_RS08060*	ELL44611.1 (about double the size of the sHy2, sAld-Tx, sMoj	Y	Y	Y	WP_338966137***	DBIGMKEL_00945
	ruvC	K01159	N	N	N		N			N	N	N	N	N	N	N
	recG	K03655	N	N	N		N			N	N	N	N	N	N	N
	priA	K04066	N	N	N		N			N	N	N	N	N	N	N
	priB	K02686	N	N	N		N			N	N	N	N	N	N	N
	priC	K04067	N	N	N		N			N	N	N	N	N	N	N
	dnaT	K02317	N	N	N		N			N	N	N	N	N	N	N
Nucleotide excision repair	mdf	K03723	N	N	N		N			N	N	N	N	N	N	N
	uvrA	K03701	EHU54_00740	EHV01_00495	EHV01_00495		BST80_00605 BST80_000600 MBH8623641.1 MFU0251721.1	WP_114564715.1		D9R21_00705	Y	Y	Y	Y	WP_338965166	DBIGMKEL_00981
	uvrB	K03702	EHU54_00810	EHV01_00665	EHV01_00665		BST80_00675 BST80_000675 MBH8623654.1 MFU0251736.1	WP_114564737.1		D9R21_00830	Y	Y	Y	Y	WP_338965109	DBIGMKEL_00491
	uvrC	K03703	EHU54_03365	EHV01_03610	EHV01_03610		BST80_04975 BST80_004930 MBH8624344.1 MFU0252520.1	WP_114565166.1		D9R21_02280	Y	Y	Y	Y	WP_338963314	DBIGMKEL_00897
Mismatch repair	mutS	K03555	N	N	N		N			N	N	N	N	N	N	N
	mutL	K03572	N	N	N		N			N	N	N	N	N	N	N
	mutH	K03573	N	N	N		N			N	N	N	N	N	N	N
	exo I	K01141	N	N	N		N			N	N	N	N	N	N	N
	exo VII	K03601 K03602	EHU54_02780 EHU54_02775	EHV01_02850 EHV01_02845	EHV01_02850 EHV01_02845		BST80_03875 BST80_003835 MBH8624168.1 MFU0252318.1 BST80_03880 BST80_003840 MBH8624169.1 MFU0252319.1			D9R21_03165 D9R21_03170	Y	Y	PMBNAAIA_00283 PMBNAAIA_00282	D6D54_07030 D6D54_07035	Sarco_02138 Sarco_02139	DBIGMKEL_01155 DBIGMKEL_01156
	urvD	K03657	EHU54_00225	EHV01_01915	EHV01_01915		BST80_00555 BST80_000540 MBH8623634.1 MFU0251710.1			D9R21_03510	Y	Y	Y	Y	WP_338965382	DBIGMKEL_00103
	ssb	K03111	EHU54_03490 EHU54_03735	EHV01_02460 EHV01_02665 EHV01_04515	EHV01_02460 EHV01_02665 EHV01_04515		BST80_01275 BST80_001195 MBH8623757.1 MFU0251837.1 BST80_01865 BST80_001805 MBH8623849.1 MFU0251950.1 BST80_03190 BST80_003235 MBH8624067.1 MFU0252217.1			D9R21_00305 D9R21_03045 D9R21_03805	Y	Y	Y	D6D54_01055 D6D54_04425	Sarco_01083 Sarco_02040	DBIGMKEL_01101
	lig	K01972	EHU54_00460	EHV01_01320	EHV01_01320		BST80_01785 BST80_001725 MBH8623836.1 MFU0251934.1			D9R21_02190	Y	Y	Y	D6D54_05920	Sarco_00895	DBIGMKEL_00331
	dam	K06223	N	N	N		N			N	Y	N	N	N	N	DBIGMKEL_00639
Base excision repair	mutM/fpg	K10563	EHU54_02330	EHV01_01855	EHV01_01855		BST80_05060 BST80_004995 MBH8624358.1 MFU0252533.1	WP_114565540.1		D9R21_01250	Y	Y	Y	Y	WP_338964639	DBIGMKEL_00530
	nth	K10773	N	N	N		N			D9R21_03820	N	Y	Y	D6D54_07170 D6D54_08285	N	N
	alkA	K01247	N	N	N		N			N	N	N	N	N	N	N
	udg	K21929	N	N	N		N			N	N	N	N	N	N	N
	tag	K01246	N	N	N		N			N	N	N	N	N	N	N
	ung	K03648	EHU54_00700	pending	EHV01_006535	EHV01_006535	BST80_04590 BST80_004595 MBH8624284.1 MFU0252457.1		WP_053390387.1	D9R21_02955	Y	Y	Y	Y	WP_338964543	DBIGMKEL_00295
	mutY	K03575	N	N	N		N			N	N	N	N	N	N	N
	mpg	K03652	N	N	N		N			N	N	N	N	N	N	N
	xth	K01142	N	N	N		N			N	N	N	N	N	N	N
	nfo	K01151	EHU54_03830	EHV01_02735	EHV01_02735		BST80_04265 BST80_004255 MBH8624228.1 MFU0252392.1			D9R21_02545	Y	Y	Y	Y	WP_338966033	DBIGMKEL_00729
DNA repair and recombination proteins	phrB	K01669	EHU54_02105	EHV01_03735	EHV01_03735		BST80_03685 BST80_003715 MBH8624140.1 MFU0252294.1			D9R21_02645	Y	N	N	N	N	N
* internal stop, **frameshifted, *^incomplete; partial in the middle of a contig; missing start, *** TE insertion

## Sheet: Supporting_Table_S9
	Supporting Table S8. Comparison of genes associated with energy metabolism, ferritin and spiralin among ten strains of the Citri (red headers) and Poulsonii (blue headers) clades. Green cells = we infer that the gene is functional. Yellow/red cells = gene is absent or inferred as non-functional (e.g. too short). Locus tags, protein IDs, and/or coordinates are given for some.
	Spiroplasma Clade				Citri										Poulsonii
	Spiroplasma subclade				Drosophila-associated Citri clade								Other	Other	Poulsonii sensu stricto (s.s.)				Other
	Host Order				Diptera									Hymenoptera	Diptera
	Host (lower taxonomic level)				Subgenus Drosophia: repleta group								Phorid fly	Honeybee	Sub. Sophophora	Subgenus Drosophila		flesh-fly	tsetse fly
	Host genus				Drosophila								Megaselia	Apis	Drosophila			Sarcophaga	Glossina
	Host Species				aldrichi (East)		hydei	hydei	mojavensis	mojavensis			nigra	mellifera	melanogaster	hydei	neotestacea	carnaria	fuscipes
	main sugar imported/metabolized	KEGG ID	Gene name	Gene abbreviation	sAld_Tx	sHy2 (updated)	sHy2	sHy2	sMoj	sMoj (updated)	S. phoeniceum	Spiroplasma kunkelii CR2-3x	sNigra	S. melliferum	sMel	sHy1	sNeo	sCarn	sFus
	glucose	K20118	PTS sugar transporter PTS transporter subunit EIIC CDS	ptsG	EHU54_02560**		EHV01_01745**	EHV01_01745**	BST80_02955^*	WP_415745900.1 BST80_002930 MFU0252163.1	WP_114565319.1	WP_053390610	D9R21_RS00575	ELL44898.1	Y	Y	Y	WP_338964135 (too short ~62%; transposase downstream)	DBIGMKEL_01193
																			(MalX)
	glucose/trehalose	K02777	PTS glucose transporter subunit IIA	crr	EHU54_00450		EHV01_01310**	EHV01_01310**	BST80_01795	BST80_001735 MBH8623838.1 MFU0251936.1 WP_415745684.1	WP_245938400.1	WP_053391386.1	D9R21_RS02165	Y	Y	Y	Y	WP_338964441	Y
	glucose	K01810	Glucose-6-phosphate isomerase	pgi	EHU54_02060		EHV01_01135	EHV01_01135	BST80_05105	BST80_005040	WP_114564670.1	WP_053390488.1	D9R21_RS00285	Y	Y	Y	Y	WP_338965262	Y
					early stop codon		early stop codon	early stop codon	early stop codon
	Fructose	K02768 K02769 K02770	PTS fructose transporter subunit IIABC	fruA	EHU54_04900		EHV01_03395	EHV01_03395	BST80_02310	BST80_002210 MBH8623923.1 MFU0252024.1			D9R21_RS01970	Y	MSROBK_RS11925_plus _MSROBK_RS11930 MSROBK_RS11915_plus_MSROBK_RS11920	MNU24_05565	D6D54_RS08465_plus_RS08410 D6D54_RS0171 D6D54_RS01720	WP_338964871	DBIGMKEL_00416
	Fructose	K02768 K02769	PTS fructose transporter subunit IIABC	fruA	EHU54_02420		EHV01_01190	EHV01_01190	BST80_02715	BST80_002685 MBH8623989.1 MFU0252114.1			D9R21_RS02785	Y	MSROBK_RS11820plus_MSROBK_RS11815 **	N**	D6D54_RS06055	WP_338966570	DBIGMKEL_00860
		K02770														MNU24_03250
																MNU24_03245
																MNU24_03240
	fructose	K00850	6-phosphofructokinase 1 [EC:2.7.1.11]	pfkA	EHU54_02255		EHV01_02470	EHV01_02470	BST80_02140	BST80_002045 MBH8623890.1 MFU0251991.1			D9R21_RS02315	Y	Y	Y	Y	WP_338963604	DBIGMKEL_00925
	fructose	K01624	fructose-1,6-bisphosphate aldolase, class II	Assuming “fpaA” from Paredes = fba	EHU54_02340		EHV01_04650	EHV01_04650	BST80_05065	BST80_005000 MBH8624359.1 MFU0252534.1	WP_114565539.1	WP_053390376.1	D9R21_RS01230	WP_004028002..1?	Y	Y	Y	WP_338964636	DBIGMKEL_00529
	fructose	K00134	type I glyceraldehyde-3-phosphate dehydrogenase	gap	EHU54_01930		EHV01_00465	EHV01_00465	BST80_05195	BST80_005110 MBH8624379.1 MFU0252555.1			D9R21_RS00725	Y	Y	Y	Y	WP_338965184	DBIGMKEL_00988
	fructose	K00927	phosphoglycerate kinase	pgk	EHU54_00790		EHV01_00645	EHV01_00645	BST80_00655	BST80_000655 MBH8623650.1 MFU0251732.1			D9R21_RS00840	Y	Y	Y	Y	WP_338965117	DBIGMKEL_00495
	fructose	K15633	2,3-bisphosphoglycerate-independent phosphoglycerate mutase	gpmI	EHU54_02865		EHV01_03675	EHV01_03675	BST80_00065	BST80_000065 MBH8623550.1 MFU0251617.1			D9R21_RS01665	Y	Y	Y	Y	WP_338965485	DBIGMKEL_00034
	fructose	K01835	phospho-glucomutase = phospo-sugar-mutase	pgm	EHU54_00940		EHV01_01980	EHV01_01980	BST80_01145	BST80_001075 MBH8623733.1 MFU0251813.1			D9R21_RS00650	Y	Y	Y	Y	WP_338965431	DBIGMKEL_00063
	fructose	K01689	enolase= phosphopyruvate hydratase	eno	EHU54_03190		EHV01_03035	EHV01_03035	BST80_03095	BST80_003070 MBH8624055.1 MFU0252187.1			D9R21_RS04745	Y	Y	Y	Y	WP_338964022	DBIGMKEL_01289
	fructose	K00873	pyruvate kinase	pyk	EHU54_02250		EHV01_02475	EHV01_02475	BST80_02135	BST80_002040 MBH8623889.1 MFU0251990.1			D9R21_RS02320	Y	Y	Y	Y	WP_338963603	DBIGMKEL_00924
	maltose	no kegg	PTS glucose transporter subunit IIABC	malT	EHU54_04000		EHV01_03715	EHV01_03715	BST80_04535	BST80_004540 MBH8624274.1 MFU0252447.1			N	Y	Y	Y	Y	WP_338963766?	DBIGMKEL_01126
					PTS glucose transporter subunit IIABC		PTS glucose transporter subunit IIABC	PTS glucose transporter subunit IIABC
	Trehalose	K02819	trehalose PTS system EIIBC or EIIBCA component [EC:2.7.1.201]	treB, treP	similar to WP_004028541.1 = PTS transporter subunit EIIC		EHV01_02360 PTS sugar transporter subunit IIA	EHV01_02360 PTS sugar transporter subunit IIA	N	N		WP_053391093.1 equivalent to WP_004028541.1	D9R21_RS08075 and D9R21_RS05650? based on blast from melliferum D9R21_RS01820 (partial) D9R21_RS01790 (partial)	SMIPMB4A_v3c7780 = ELL44352.1 = WP_004029103.1 (not in GCF_000236085.2_SpiMel2.0 similar to WP_004028541	N	N	N	N	N
	Trehalose	K01226?	alpha,alpha-phosphotrehalase CDS	TreA (TreC in phoeniceum)	N		EHV01_02365*^	EHV01_02365*^	N	N	WP_114564484.1	WP_053391092.1	based on blast from melliferum	SMIPMB4A_v3c7790 = WP_004028543.1	N**	N	N	N	N
													D9R21_RS01795 with early stop. joined with D9R21_RS08135
		K03436	DeoR family transcriptional regulator	fruR	EHU54_02425**		EHV01_01195**	EHV01_01195**	BST80_02720 =MBH8623990	BST80_002690 MBH8623990.1 MFU0252115.1	WP_245938364.1		D9R21_RS02790	Y	Y	Y	Y		DBIGMKEL_00859
													D9R21_RS02250					N
		K02530	DeoR family transcriptional regulator, lactose phosphotransferase system repressor	lacR	EHU54_03370		EHV01_03605	EHV01_03605	BST80_04970	BST80_004925 MFU0252519 WP_415746226	WP_334199356.1	WP_268794889.1	D9R21_02285	ELL44560.1	SMSRO_SF010000	PMBNAAIA_00390	D6D54_RS08140?	N	DBIGMKEL_00896
	Glycerol	K02440	annotated as an aquaporin = glycerol uptake facilitator protein	glpF	N		N	N	N	N	N	N	N	QCO24219 = WP_004027689.1 = KAI92625.1 (not in GCF_000236085.2_SpiMel2.0 based on similarity to WP_016339288 syrphi	Y	Y	Y		DBIGMKEL_01285
															MSROBK_RS08075
																		WP_338964011
															MSROBK_018810
															WP_040093869
	Glycerol (including Glycerolipid metabolism)	K00864	glycerol kinase [EC:2.7.1.30] FGGY-family carbohydrate kinase	glpK	N		N	N	BST80_03105	BST80_003080	ALC13053	N	N	WP_004027691	MNU24_02785 =UNF62408	Y	Y	WP_338964015	DBIGMKEL_01288
	Glycerol	K00105?	glycerol-3-phosphate oxidase	glpO	N		N	N	N	N	N	N	N	WP_004027690.1	Y	Y	Y		DBIGMKEL_01286
																		WP_338964013
																			DBIGMKEL_01287
	Glycerol	K01126	glycerophosphoryl diester phosphodiesterase [EC:3.1.4.46]	glpQ	N		N	N	BST80_03945 (early stop codon)	BST80_003925	N	N	N	WP_004027624.1	Y	Y	N	WP_338963808	N
															MSROBK_RS07005	MNU24_07570
	G-3P <-> DHAP Glycerophospolipid metabolism	K00057	NAD(P)H-dependent glycerol-3-phosphate dehydrogenase [EC:1.1.1.94]	gpsA	EHU54_02880		EHV01_03495	EHV01_03495	BST80_00080	BST80_000080 MBH8623553.1 MFU0251620.1			D9R21_RS01650	Y	Y	Y	Y		DBIGMKEL_00037
											AXF95668	ALA97444						WP_338965477
	gluconeogenesis	K02446	fructose-1,6-bisphosphatase II [EC:3.1.3.11]	glpX	EHU54_04515**		EHV01_03855**	EHV01_03855**	BST80_04390 = MBH8624247	BST80_004365 MBH8624247.1 MFU0252413.1	AXF96923	N	D9R21_RS04495	WP_004027829.1?	N	N	N	N	N
			Ald-keto reductase	akr	EHU54_04520		EHV01_03860	EHV01_03860	BST80_04395	BST80_004370 MBH8624248.1 MFU0252414.1			D9R21_RS04500	WP_004027827.1 & WP_004027699.1	N	TS70_01195	D6D54_RS08775	WP_338964028	Y
																		WP_338964296
	N-Acetylmuramic acid (MurNac)		PTS system N-acetylmuramic acid-specific EIIBC component	MurP	N		EHV01_03645	EHV01_03645	N	N			N	Y	Y	partial MNU24_07355 MNU24_07350	N	N	N
							truncated	truncated						SMIPMB4A_v3c0830 =WP_004028830 =KAI92590.1 not found in GCF_000236085.2_SpiMel2.0 = ELL44951.1 (contig 3)
	N-Acetylmuramic acid (MurNac)		N-acetylmuramic acid 6-phosphate etherase	MurQ	N		EHV01_03640	EHV01_03640	N	N			N	WP_004027643 = ELL44950.1 (contig3)	Y	Y	N	N	N
							early stop	early stop
	N-Acetylmuramic acid (MurNac)	K01443	N-acetylglucosamine-6-phosphate deacetylase	nagA	EHU54_03615		EHV01_02375	EHV01_02375	BST80_03445	BST80_003450 MBH8624102.1 MFU0252246.1			parts in three loci:	WP_004027739.1	N	Y	Y	WP_338964085	DBIGMKEL_01167
					early stop		early stop	early stop					D9R21_RS08025
													D9R21_RS08020
													D9R21_RS08015
	N-Acetylmuramic acid (MurNac)	K02564	glucosamine-6-phosphate deaminase	nagB	EHU54_03620		partial in two contigs EHV01_05240	partial in two contigs EHV01_05240	BST80_03450	BST80_003455 MBH8624103.1 MFU0252247.1			parts in two loci:	WP_004027738.1	Y	Y	N	WP_338966565 (short)	DBIGMKEL_01166
					early stop		EHV01_02370	EHV01_02370					D9R21_RS08010
													D9R21_RS08005
	N-Acetylmuramic acid (MurNac)	?	PTS system N-acetylglucosamine-specific transporter IIBC component	nagE	N		N	N	N				N	ELL44652, WP_004028118.1	N	N	N	N	pseudogenized
	Arginine	K01478	arginine deiminase	ArcA	EHU54_05210**		EHV01_00435**	EHV01_00435**	BST80_01010**	BST80_001035		WP_004029068.1	N	Y	SMSRO_SF004590 SMSRO_SF004620	WP_241460092 WP_276574573 WP_241460258	N*^	N	DBIGMKEL_00181
	Arginine	K00611	ornithine carbamoyltransferase	ArcF	N		N	N	N	N		WP_053390469.1	N	WP_004028398.1 (not in GCF_000236085.2_SpiMel2.0)	Y	WP_198049521	MBW3057982	WP_338965124 (too short)	DBIGMKEL_00180
	Arginine	?	arginine-ornithine antiporter = YfcC family protein	ArcD	N		N	N	N	N		WP_053390470.1	N	Y	Y	WP_198049520	Y	N	Y
	Arginine	K00926	carbamate kinase	ArcC	N		N	N	N	N		WP_053390471.1	N	Y	N*	WP_198049519	MBW3058052	N	N
	Pyruvate oxidation	K00161	pyruvate dehydrogenase (acetyl-transferring) E1 component subunit alpha	pdhA	EHU54_00915*		EHV01_04960**,*^	EHV01_04960**,*^	BST80_01120*^	BST80_001050			Y	ELL44307.1	MSROBK_RS02855 = WP_227991387	MNU24_06745	Y	WP_338965438	DBIGMKEL_00058
													D9R21_RS00625
	Pyruvate oxidation	K00162	pyruvate dehydrogenase	pdhB	N		N	N	N	N			D9R21_00625	WP_004028494 = ELL44308.1 = KAI92145.1 =QCO23559.1 (not in GCF_000236085.2_SpiMel2.0)	MSROBK_RS02860 =WP_040093010 = alpha-ketoacid dehydrogenase subunit beta	MNU24_0675	Y	WP_338965440	DBIGMKEL_00057
	Pyruvate oxidation	K00627	pyruvate d ehydrogenase; pyruvate dehydrogenase E2 component (dihydrolipoyllysine-residue acetyltransferase)	pdhC, aceF	EHU54_00935		EHV01_02685	EHV01_02685	BST80_02325	BST80_002225 MBH8623925.1 MFU0252027.1			D9R21_00620	ELL44309.1	MSROBK_RS02865 = WP_040093011	MNU24_06755	Y	WP_338965442	DBIGMKEL_00056
					EHU54_03320								D9R21_00650
													D9R21_04315
	Pyruvate oxidation	K00382	pyruvate dehydrogenase;	pdhD, lpd	N		N	N	N	N			D9R21_00615	WP_004028496.1 = SPM_005270 (not in GCF_000236085.2_SpiMel2.0) = ELL44310.1	MSROBK_RS02870 =WP_040093012	MNU24_06760	Y	WP_338965443	DBIGMKEL_00055
			dihydrolipoyl dehydrogenase
	?	K03484	LacI family transcriptional regulator	LacI = scrR	EHU54_04455		EHV01_02355	EHV01_02355	N	N			D9R21_RS08150	SRED_002072, SRED_002073 WP_004028540.1 = ELL44351.1	N	N	N	N	N
	GA-3P <-> G-3P	K01803	triose-phosphate isomerase	tpiA	EHU54_00765		EHV01_00620	EHV01_00620	BST80_00630	BST80_000625 MBH8623646.1 MFU0251726.1			D9R21_RS04795	ELL44466.1	Y	Y	Y	WP_338965146	DBIGMKEL_00505
	Chitin		chitinase	chiA	N		N	N	N				N	ELL44128.1 (contig 22)	N	N	N	N	N
	Chitin		putative chitinase	putative chitinase-like	region of high similarity LDIEINPK_128 (no CDS)		EHV01_02230 = MFJ1523191.1	EHV01_02230 = MFJ1523191.1	BST80_04565 = MBH8624280	complement MQTY02000101 :1504..2511			D9R21_RS05030 frameshift plus others	N	SMSRO_SF011210	N	D6D54_RS07130 = WP_127093240	WP_338963678	N
					EHU54_04440 has frameshift
	Cellobiose	K01223	6-phospho-beta-glucosidase	bglC or bglA	N		N	N	N				N	SMIPMB4A_v3c6000 glycoside hydrolase family 1 protein" /protein_id="WP_004029055.1 (need Spiroplasma melliferum IPMB4A) =ELL44520.1 ELL44520.1	N	MNU24_05660	early stop; split into:	N	pseudogenized
																glycoside hydrolase family 1 protein	D6D54_RS10520
																	D6D54_RS10525
	Cellobiose	N/A	glucokinase = ROK family	glk	N		N	N	N				N	SMIPMB4A_v3c5980 =WP_004028363.1 =ELL44518.1 (contig 16)	N	MNU24_RS05670 = WP_241460065	D6D54_RS01815 early stop	N	pseudogenized
																	“ROK family”
	Cellobiose	K02760	cellobiose PTS system EIIB component	celA	EHU54_03270		N	N	BST80_02745	BST80_002715 MBH8623994.1 MFU0252120.1		WP_053391327	D9R21_05055	WP_004027856.1 = ELL44795.1?	Y	MNU24_05635	D6D54_RS10510 partial remnant	N	DBIGMKEL_00922
																partial remnant
	Cellobiose	K02761	PTS system cellobiose-specific component IIC	celB	N		N	N	N				N	ELL44521.1 = WP_004029056.1 (IPMB4A)	N	broken into 3 contigs	early stop codon breaks it into two	N	pseudogenized
																MNU24_05640	D6D54_RS10510
																MNU24_05645	D6D54_RS10515
																MNU24_05650
	Cellobiose	K02759	PTS system lactose/cellobiose-specific IIA component	celC	N		N	N	N				N	ELL44517.1	N	N	D6D54_RS01820 a little shorter	N	Y
	terpenoid C55 synthesis; C5 isoprenoid biosynthesis, non-mevalonate pathway; M00096	K01662	1-deoxy-D-xylulose-5-phosphate synthase [EC:2.2.1.7]	dxs	EHU54_02765		EHV01_02835	EHV01_02835	BST80_03865	BST80_003825 MFU0252316.1			D9R21_03180	WP_004029030	SMSRO_SF013310	PMBNAAIA_00280	D6D54_07045	WP_338966408	DBIGMKEL_01153
	terpenoid C55 synthesis; C5 isoprenoid biosynthesis, non-mevalonate pathway; M00096	K00099	1-deoxy-D-xylulose-5-phosphate reductoisomerase [EC:1.1.1.267]	dxr	EHU54_01015	EHV01_006620	EHV01_006620	assembled in EAKCHEMG_372; awaiting locus tag	BST80_00825	BST80_000835 MBH8623680.1 MFU0251768.1		WP_053391072.1	D9R21_01445	WP_004028570.1 = ELL44236.1	SMSRO_SF020270	PMBNAAIA_01455	D6D54_03265	WP_338965542	DBIGMKEL_01038
	terpenoid C55 synthesis; C5 isoprenoid biosynthesis, non-mevalonate pathway; M00096	K00991	2-C-methyl-D-erythritol 4-phosphate cytidylyltransferase [EC:2.7.7.60]	ispD	EHU54_03500		EHV01_03050	EHV01_03050	BST80_03180	BST80_003225 MBH8624065.1 MFU0252215.1			D9R21_00315	Y	SMSRO_SF000330	PMBNAAIA_01033	D6D54_01065	WP_338964762	DBIGMKEL_01103
	terpenoid C55 synthesis; C5 isoprenoid biosynthesis, non-mevalonate pathway; M00096	K00919	4-diphosphocytidyl-2-C-methyl-D-erythritol kinase [EC:2.7.1.148]	ispE	EHU54_02320		EHV01_01845	EHV01_01845	BST80_01080	BST80_002790 MBH8623721.1 MFU0252135.1			D9R21_01260	Y	SMSRO_SF023760	PMBNAAIA_01132	D6D54_01195	WP_338964650	DBIGMKEL_00536
	terpenoid C55 synthesis; C5 isoprenoid biosynthesis, non-mevalonate pathway; M00096	K01770	2-C-methyl-D-erythritol 2,4-cyclodiphosphate synthase [EC:4.6.1.12]	ispF	EHU54_01140		EHV01_00380	EHV01_00380	BST80_00955	BST80_000980 MBH8623703.1 MFU0251796.1			D9R21_01105	Y	SMSRO_SF004450	PMBNAAIA_01280	D6D54_00240	WP_338965225	DBIGMKEL_01006
	terpenoid C55 synthesis; C5 isoprenoid biosynthesis, non-mevalonate pathway; M00096	K03527	4-hydroxy-3-methylbut-2-en-1-yl diphosphate reductase [EC:1.17.7.4]	ispH, lytB	EHU54_01065*		EHV01_006540	EHV01_006540	BST80_00775	BST80_000780 MBH8623671.1 MFU0251757.1	WP_114564449	WP_053391064.1	D9R21_02605	WP_004029119.1	SMSRO_SF019600	PMBNAAIA_01443	D6D54_03210	WP_338965564	DBIGMKEL_01027
	terpenoid C55 synthesis; C5 isoprenoid biosynthesis, non-mevalonate pathway; M00096	K03526	(E)-4-hydroxy-3-methylbut-2-enyl-diphosphate synthase [EC:1.17.7.1 1.17.7.3]	gcpE, ispG	EHU54_03820		EHV01_02745	EHV01_02745	BST80_04275	BST80_004265 MBH8624230.1 MFU0252394.1	AXF96288.1		D9R21_02555	Y	SMSRO_SF012290	PMBNAAIA_00101	D6D54_04135	WP_338966039	DBIGMKEL_00731
	DAG-3P > cardiolipin Glycerophospolipid metabolism	K00981	phosphatidate cytidylyltransferase [EC:2.7.7.41]	cdsA	EHU54_01010	EHV01_006625	EHV01_006625	pending	BST80_00830	BST80_000840 MBH8623681.1 MFU0251769.1	AXF95565	WP_144416767.1	D9R21_01440	WP_004029113.1	SMSRO_SF020260	PMBNAAIA_01456	D6D54_03270	WP_338966594	N
	DAG-3P > cardiolipin Glycerophospolipid metabolism	K00995	CDP-diacylglycerol---glycerol-3-phosphate 3-phosphatidyltransferase [EC:2.7.8.5]	pgsA, PGS1	EHU54_04955		EHV01_03830	EHV01_03830	BST80_01340	BST80_001255 MBH8623768.1 MFU0251848.1	AXF95152	WP_053390962.1	D9R21_06075	WP_004028949.1	SMSRO_SF011640	PMBNAAIA_00237	N	WP_338963504	DBIGMKEL_00771
	DAG-3P > cardiolipin Glycerophospolipid metabolism	K06131	cardiolipin synthase A/B [EC:2.7.8.-]	clsA_B	EHU54_00495		EHV01_03135	EHV01_03135	BST80_01750	BST80_001690 MBH8623830.1 MFU0251928.1	ALA98329		D9R21_03450	Y	SMSRO_SF001010	PMBNAAIA_00986	D6D54_05955	WP_338964418	DBIGMKEL_00338
	DAG-3P > cardiolipin		lysophospholipase = alpha/beta hydrolase (presumed equivalent to EC 3.1.3.27)	pldB = pgpP? (Paredes et al. 2015)	found in 2 contigs EHU54_03025 EHU54_02740		EHV01_01080*	EHV01_01080*	BST80_03210*	BST80_003250	WP_114565277.1 WP_114565263. WP_114565158.1	WP_053390837?	N; too different	WP_004027650? = ELL44956.1? (311aa)	WP_258267084 (237aa)	WP_276574507 (237aa)	N; too different	WP_338963967	DBIGMKEL_01251
	Glycerophospolipid metabolism	K00655	1-acyl-sn-glycerol-3-phosphate acyltransferase EC:2.3.1.51]	plsC	EHU54_03060 (244aa)	EHV01_006670	EHV01_006670	pending	BST80_02625 MBH8623974	BST80_002580 MBH8623974.1 MFU0252097.1	AXF95514.1	WP_053391300.1	WP_126821090	WP_004028615 WP_004029135	WP_040093110	WP_040093110	WP_040093110	WP_338965707	DBIGMKEL_00248
	Glycerophospolipid and Glycerolipid metabolism	K08591	glycerol-3-phosphate acyltransferase [EC:2.3.1.275]	plsY	EHU54_02640	EHV01_005840	EHV01_05210	EHV01_05210	BST80_02410	BST80_002275 MBH8623942.1 MFU0252037.1	AXF96410.1	ALA97887 WP_053391051.1	D9R21_03890	QCO23942 WP_004028264.1	UNF61861	PMBNAAIA_01671	D6D54_05045	Sarco_02173	DBIGMKEL_00733
	Glycerolipid metabolism	K03621	phosphate acyltransferase [EC:2.3.1.274]	plsX	EHU54_01490	EHV01_000620	EHV01_00570	EHV01_00570	BST80_01395	BST80_001310 MBH8623779.1 MFU0251859.1			D9R21_01945	ELL44859.1 = WP_004027813	MNU24_03950 = UNF62613	PMBNAAIA_00816	D6D54_08515	Sarco_00801	DBIGMKEL_00807
			Ferritin	Ftn	EHU54_04765*^	EHV01_006740	EHV01_006740	pending	BST80_04380*	BST80_004355 MFU0252411.1 WP_415746126.1	WP_114564467.1	WP_053391078.1	D9R21_RS01810	SPM_RS05130	MSROBK_RS08790	MNU24_03630	D6D54_RS03450	WP_338963774 WP_338965526	DBIGMKEL_00005
															MSROBK_RS09225
			Spiralin		EHU54_02260		EHV01_02465	EHV01_02465	BST80_02145	BST80_002050 MBH8623891.1 MFU0251992.1			shorter version	Y	Y	Y	Y	WP_338963622 WP_338966601	DBIGMKEL_00951
													D9R21_RS06500						DBIGMKEL_00655
													D9R21_RS08195
													D9R21_RS08345

## Sheet: SupportingTableS9
# Busco id	Busco gene name	KEGG ID (if applicable/known)	sAld-Tx			sMoj				sHy2
			Status	Locus tag	Coverage	Status	Protein ID or locus tag (for pseudogenes)	Protein ID or locus tag (for pseudogenes) for old assembly MQTY00000000.1	Coverage	Status	Locus tag	March 2025 Locus Tag	Coverage
0at186328	DNA polymerase III PolC-type	K03763	Complete	EHU54_01025	29	Complete	MFU0251766.1	MBH8623678.1	96	Complete	EHV01_006800	EHV01_006800	296
2at186328	DNA-directed RNA polymerase, subunit 2, hybrid-binding domain	K03043	Complete	EHU54_01825	26.1	Complete	MFU0252117.1	MBH8623993.1	115.1	Complete	EHV01_01240		354
6at186328	DNA-directed RNA polymerase subunit beta'	K03046	Complete	EHU54_01830	29.3	Complete	MFU0252116.1	MBH8623992.1	115.1	Complete	EHV01_01245		354
19at186328	UvrABC system protein A	K03701	Complete	EHU54_00740	24.8	Complete	MFU0251721.1	MBH8623641.1	113	Complete	EHV01_00495		322
30at186328	SMCs flexible hinge	K03529	Complete	EHU54_00965	27.4	Complete	MFU0251818.1	MBH8623738.1	107.1	Complete	EHV01_00815		319
33at186328	Isoleucine--tRNA ligase	K01870	Complete	EHU54_01680	28.1	Complete	MFU0251655.1	MBH8623587.1	106.6	Complete	EHV01_00750		346
40at186328	Alanine--tRNA ligase	K01872	Complete	EHU54_01235	25.2	Complete	MFU0252009.1	MBH8623907.1	103.5	Complete	EHV01_01010		302
41at186328	Leucine--tRNA ligase	K01869	Complete	EHU54_02700	30.7	Complete	MFU0252198.1	MBH8623716.1	111.5	Complete	EHV01_02085		373
45at186328	Winged helix-like DNA-binding domain superfamily	K03466	Complete	EHU54_02045	26.2	Complete	MFU0252035.1	MBH8623932.1	109.6	Complete	EHV01_01150		312
48at186328	SecA, preprotein cross-linking domain	K03070	Complete	EHU54_00785	28.1	Complete	MFU0251731.1	MBH8623649.1	113	Complete	EHV01_00640		337
50at186328	Lon protease	K01338	Complete	EHU54_03230	23.8	Complete	MFU0252235.1	MBH8624086.1	97.8	Complete	EHV01_02515		310
58at186328	DNA topoisomerase, type IIA, subunit A/C-terminal	K02469	Complete	EHU54_00025	29.4	Complete	MFU0251778.1	MBH8623688.1	113	Complete	EHV01_00715		365
74at186328	DNA polymerase I	K02335	Complete	EHU54_02325	24.1	Complete	MFU0252134.1	BST80_01075	106.4	Complete	EHV01_01850		363
76at186328	DNA-directed DNA polymerase	K02337	Complete	EHU54_02215	27.1	Complete	MFU0251866.1	MBH8623783.1	110.8	Complete	EHV01_006585	EHV01_006585	318
77at186328	P-type ATPase	K01531	Complete	EHU54_03275	33.1	Complete	MFU0252121.1	MBH8623995.1	117.7	Complete	EHV01_03845		340
82at186328	Elongation factor G	K02355	Complete	EHU54_01845	31.3	Complete	MFU0252079.1	MBH8623966.1	121	Complete	EHV01_03075		369
84at186328	Exodeoxyribonuclease V subunit alpha	K03581	Complete	EHU54_03660	23.8	Complete	MFU0252239.1	MBH8624090.1	90.1	Complete	EHV01_02180		316
90at186328	ClpA/B, conserved site 2	K03695	Complete	EHU54_01455	27.7	Complete	MFU0251852.1	MBH8623772.1	108.4	Complete	EHV01_00605		359
103at186328	Phenylalanine--tRNA ligase beta subunit	K01890	Complete	EHU54_01280	24.8	Complete	MFU0251667.1	MBH8623595.1	100.4	Complete	EHV01_00945		323
104at186328	RelA/SpoT	K00951	Complete	EHU54_01245	23.1	Complete	MFU0252190.1	MBH8624021.1	100.6	Complete	EHV01_01000		324
108at186328	Valine--tRNA ligase	K01873	Complete	EHU54_03640	28.3	Complete	MFU0251808.1	MBH8623713.1	93.6	Complete	EHV01_03470		316
116at186328	Transketolase	K00615	Complete	EHU54_02920	23.7	Complete	MFU0251615.1	MBH8623548.1	100.6	Complete	EHV01_03745		304
127at186328	Ribonuclease J	K12574	Complete	EHU54_01565	26.8	Complete	MFU0252529.1	MBH8624354.1	105	Complete	EHV01_006730	EHV01_006730	336
128at186328	ATPase, AAA-type, conserved site	K03798	Complete	EHU54_00075	31.3	Complete	MFU0251789.1	MBH8623696.1	117.2	Complete	EHV01_01360		376
130at186328	tRNA uridine 5-carboxymethylaminomethyl modification enzyme MnmG	K03495	Complete	EHU54_01915	29.5	Complete	MFU0252280.1	MBH8624128.1	111.7	Complete	EHV01_00450		345
131at186328	DNA ligase	K01972	Complete	EHU54_00460	30.7	Complete	MFU0251934.1	MBH8623836.1	113.9	Complete	EHV01_01320		374
132at186328	Ribonuclease R	K12573	Complete	EHU54_01750	28.1	Complete	MFU0251888.1	MBH8623797.1	103.6	Complete	EHV01_03375		336
137at186328	Threonine--tRNA ligase	K01868	Complete	EHU54_02245	24.5	Complete	MFU0251989.1	MBH8623888.1	96	Complete	EHV01_02480		332
138at186328	Domain of unknown functionDUF2779		Complete	EHU54_01630	26.6	Complete	MFU0251822.1	MBH8623742.1	99.5	Complete	EHV01_01770		314
144at186328	Elongation factor 4	K03596	Complete	EHU54_01650	26.7	Complete	MFU0252548.1	MBH8624373.1	99.5	Complete	EHV01_01750		304
154at186328	DNA topoisomerase, type IIA	K02622	Complete	EHU54_02635	27.7	Complete	MFU0252038.1	MBH8623943.1	88.7	Complete	EHV01_01605		296
163at186328	DNA helicase	K03657	Complete	EHU54_00225	29.1	Complete	MFU0251710.1	MBH8623634.1	110.8	Complete	EHV01_01915		393
165at186328	Chaperone protein DnaK	K04043	Complete	EHU54_01470	31.8	Complete	MFU0251855.1	MBH8623775.1	120.3	Complete	EHV01_00590		363
169at186328	DNA gyrase subunit B	K02470	Complete	EHU54_00020	31.3	Complete	MFU0251777.1	MBH8623687.1	106.2	Complete	EHV01_00710		370
173at186328	Metallo-beta-lactamase	K12574	Complete	EHU54_02050	24.1	Complete	MFU0252036.1	MBH8623933.1	104.1	Complete	EHV01_01145		352
176at186328	excinuclease ABC subunit B	K03702	Complete	EHU54_00810	27.5	Complete	MFU0251736.1	MBH8623654.1	115.7	Complete	EHV01_00665		348
179at186328	DNA primase	K02316	Complete	EHU54_01045	27.6	Complete	MFU0251761.1	MBH8623675.1	95.4	Complete	EHV01_006560	EHV01_006560	310
197at186328	excinuclease ABC subunit C	K03703	Complete	EHU54_03365	24.5	Complete	MFU0252520.1	MBH8624344.1	106.5	Complete	EHV01_03610		313
215at186328	CTP synthase	K01937	Complete	EHU54_01160	28.2	Complete	MFU0251800.1	MBH8623707.1	118.4	Complete	EHV01_00400		347
218at186328	Alpha-D-phosphohexomutase, alpha/beta/alpha domain I	K01835	Complete	EHU54_00940	26.7	Complete	MFU0251813.1	MBH8623733.1	98.6	Complete	EHV01_01980		328
224at186328	ATP synthase subunit alpha	K02111	Complete	EHU54_01785	26.1	Complete	MFU0251895.1	MBH8623804.1	113.2	Complete	EHV01_01485		369
225at186328	P-loop containing nucleoside triphosphate hydrolase		Complete	EHU54_00835	30.1	Complete	MFU0251646.1	MBH8623578.1	88.5	Complete	EHV01_02870		335
238at186328	GMP synthase	K01951	Complete	EHU54_00975	26.5	Complete	MFU0252474.1	MBH8624297.1	110.3	Complete	EHV01_00805		338
244at186328	DNA polymerase III subunit gamma/tau	K02343	Complete	EHU54_00045	31.5	Complete	MFU0251781.1	MBH8623691.1	101.1	Complete	EHV01_01395		347
251at186328	PEP-utilising enzyme, C-terminal	K08483	Complete	EHU54_00440	30.9	Complete	MFU0251937.1	MBH8623839.1	108.1	Complete	EHV01_04170		356
252at186328	Translation initiation factor IF-2	K02519	Complete	EHU54_02430	32.8	Complete	MFU0252365.1	MBH8624204.1	94.8	Complete	EHV01_01200		360
253at186328	transporter		Complete	EHU54_01595	27.5	Complete	MFU0251829.1	MBH8623749.1	96.6	Complete	EHV01_02210		312
254at186328	Lysine--tRNA ligase	K04567	Complete	EHU54_03510	26.4	Complete	MFU0252212.1	MBH8624064.1	120.5	Complete	EHV01_03060		366
272at186328	Spermidine/putrescine ABC transporter permease	K11070	Complete	EHU54_02135	26	Complete	MFU0251978.1	MBH8623878.1	114.6	Complete	EHV01_00930		359
276at186328	Aspartate--tRNA ligase	K01876	Complete	EHU54_04310	23	Complete	MFU0252455.1	MBH8624282.1	107.7	Complete	EHV01_006635	EHV01_006635	312
282at186328	Methionine--tRNA ligase	K01874	Complete	EHU54_01920	30.2	Complete	MFU0252279.1	MBH8624127.1	101.1	Complete	EHV01_00455		331
289at186328	FAD/NAD(P)-binding domain		Complete	EHU54_00925	25.9	Complete	MFU0251810.1	MBH8623730.1	107.8	Complete	EHV01_01965		357
296at186328	ATPase, F1/V1/A1 complex, alpha/beta subunit, N-terminal domain	K02112	Complete	EHU54_01775	29.1	Complete	MFU0251893.1	MBH8623802.1	111.9	Complete	EHV01_01495		349
297at186328	Enolase	K01689	Complete	EHU54_03190	23.2	Complete	MFU0252187.1	MBH8624055.1	106.9	Complete	EHV01_03035		334
305at186328	DhaL domain	K07030	Complete	EHU54_03555	25.2	Complete	MFU0252244.1	MBH8624101.1	102.6	Complete	EHV01_02435		345
310at186328	Glycine--tRNA ligase	K01880	Complete	EHU54_01040	25.1	Complete	MFU0251762.1	MBH8623676.1	95.8	Complete	EHV01_006565	EHV01_006565	309
314at186328	Glutamate--tRNA ligase	K09698	Complete	EHU54_01145	30.9	Complete	MFU0251797.1	MBH8623704.1	110.6	Complete	EHV01_00385		338
336at186328	ABC transporter ATP-binding protein		Complete	EHU54_00760	27	Complete	MFU0251725.1	MBH8623645.1	109.6	Complete	EHV01_00615		350
348at186328	Signal recognition particle protein	K03106	Complete	EHU54_03700	31.5	Complete	MFU0252377.1	MBH8624211.1	99.1	Complete	EHV01_03865		304
355at186328	Glucose-6-phosphate isomerase	K01810	Pseudo	EHU54_02060		Pseudo		BST80_005040		Pseudo	EHV01_001190	EHV01_001190
368at186328	GTPase Der	K03977	Complete	EHU54_02885	28.5	Complete	MFU0251621.1	MBH8623554.1	100.5	Complete	EHV01_03490		342
378at186328	2,3-bisphosphoglycerate-independent phosphoglycerate mutase	K15633	Complete	EHU54_02865	26	Complete	MFU0251617.1	MBH8623550.1	105.5	Complete	EHV01_03675		323
379at186328	Proline--tRNA ligase	K01881	Complete	EHU54_00505	26.2	Complete	MFU0251926.1	MBH8623828.1	110.7	Complete	EHV01_03145		346
387at186328	Aspartyl/glutamyl-tRNA(Asn/Gln) amidotransferase subunit B	K02434	Complete	EHU54_00475	28.1	Complete	MFU0251931.1	MBH8623833.1	116.6	Complete	EHV01_01335		361
394at186328	RNA polymerase sigma-70	K03086	Complete	EHU54_01050	26.7	Complete	MFU0251760.1	MBH8623674.1	98.6	Complete	EHV01_006555	EHV01_006555	321
400at186328	DNA helicase, DnaB-like, N-terminal	K02314	Complete	EHU54_00410	24.7	Complete	MFU0252258.1	MBH8624105.1	106.3	Complete	EHV01_00290		377
411at186328	Protein translocase subunit SecY	K03076	Complete	EHU54_00290	27.9	Complete	MFU0251697.1	MBH8623622.1	108.5	Complete	EHV01_00170		398
412at186328	IMP dehydrogenase	K00088	Complete	EHU54_04170	28.5	Complete	MFU0252402.1	MBH8624236.1	105	Complete	EHV01_00690		372
416at186328	Chromosomal replication initiator protein DnaA	K02313	Complete	EHU54_00010	29.6	Complete	MFU0251775.1	MBH8623685.1	108.5	Complete	EHV01_00700		353
421at186328	Serine hydroxymethyltransferase	K00600	Complete	EHU54_00690	26.8	Pseudo		BST80_004585		Pseudo	EHV01_006055	EHV01_006055
436at186328	Ribose/galactose ABC transporter ATP-binding protein	K23537	Complete	EHU54_00895	31.8	Complete	MFU0251635.1	MBH8623567.1	114	Complete	EHV01_00520		361
437at186328	Elongation factor Tu	K02358	Complete	EHU54_01850	31	Complete	MFU0252078.1	MBH8623965.1	122.8	Complete	EHV01_03070		356
444at186328	Glyceraldehyde-3-phosphate dehydrogenase	K00131	Complete	EHU54_03630	24.9	Complete	MFU0252522.1	MBH8624346.1	99.3	Complete	EHV01_006700	EHV01_006700	325
447at186328	Arginine--tRNA ligase	K01887	Complete	EHU54_01540	24.6	Complete	MFU0252016.1	MBH8623915.1	97.8	Complete	EHV01_02950		317
462at186328	adenylosuccinate synthase	K01939	Complete	EHU54_01165	22.1	Complete	MFU0251801.1	MBH8623708.1	114	Complete	EHV01_00405		337
469at186328	helicase	K18692	Complete	EHU54_04585	32.1	Complete	MFU0252507.1	MBH8624328.1	86.9	Complete	EHV01_04045		316
478at186328	Trigger factor	K03545	Complete	EHU54_03235	23.1	Complete	MFU0252234.1	MBH8624085.1	110.3	Complete	EHV01_02510		308
482at186328	GTPase Obg	K03979	Complete	EHU54_04555	26.2	Pseudo	MFU0252466.1	BST80_004640		Complete	EHV01_03545		312
483at186328	tRNA modification GTPase MnmE	K03650	Complete	EHU54_03130	26.3	Complete	MFU0251913.1	MBH8623818.1	106.2	Complete	EHV01_02625		358
494at186328	S-adenosylmethionine synthetase	K00789	Complete	EHU54_02160	32.5	Complete	MFU0251983.1	MBH8623883.1	113.1	Complete	EHV01_00905		349
496at186328	transcription termination factor NusA	K02600	Complete	EHU54_02445	27.4	Complete	MFU0252362.1	MBH8624201.1	102.7	Complete	EHV01_01215		359
497at186328	HD domain	K06885	Complete	EHU54_01150	28.6	Complete	MFU0251798.1	MBH8623705.1	104.1	Complete	EHV01_00390		328
504at186328	Asparagine--tRNA ligase	K01893	Complete	EHU54_04125	31.7	Complete	MFU0252206.1	MBH8624060.1	116.9	Complete	EHV01_03460		379
505at186328	Potassium uptake protein KtrB	K03498	Complete	EHU54_00485	30.1	Complete	MFU0251929.1	MBH8623831.1	115.5	Complete	EHV01_01345		346
514at186328	Serine--tRNA ligase	K01875	Complete	EHU54_00030	31.3	Complete	MFU0251779.1	MBH8623689.1	116.4	Complete	EHV01_00720		334
530at186328	Membrane insertase YidC/ALB3/OXA1/COX18	K03217	Complete	EHU54_04155	24.7	Complete	MFU0252399.1	MBH8624233.1	109.4	Complete	EHV01_00675		365
531at186328	Cysteine--tRNA ligase	K01883	Complete	EHU54_01910	24.5	Complete	MFU0252281.1	MBH8624129.1	101.5	Complete	EHV01_00445		334
537at186328	spermidine/putrescine ABC transporter ATP-binding protein	K11072	Complete	EHU54_02145	32.2	Complete	MFU0251980.1	MBH8623880.1	107.7	Complete	EHV01_00920		353
554at186328	methylenetetrahydrofolate--tRNA-(uracil(54)- C(5))-methyltransferase (FADH(2)-oxidizing) TrmFO	K04094	Complete	EHU54_03635	26.4	Pseudo	BST80_004935	BST80_04985		Pseudo	EHV01_003740	EHV01_003740
561at186328	AAA C-terminal domain	K07478	Complete	EHU54_04480	23.6	Pseudo	BST80_004695	BST80_04680		Pseudo	EHV01_003455	EHV01_003455
564at186328	Peptidase M20		Pseudo	EHU54_05335		Missing				Missing
583at186328	Tyrosine--tRNA ligase	K01866	Complete	EHU54_00585	29.1	Complete	MFU0252345.1	MBH8624188.1	110.4	Complete	EHV01_04070		359
588at186328	tRNA-specific 2-thiouridylase	K00566	Complete	EHU54_03655	24.6	Complete	MFU0252240.1	MBH8624091.1	98.8	Complete	EHV01_02175		324
600at186328	Transketolase, C-terminal domain		Missing, but there are two alternatives	EHU54_02920 EHU54_03460		Missing, but there are two alternatives	MFU0251615.1 MFU0252251.1	MBH8623548.1 MBH8624096.1		Missing, but there are two alternatives	EHV01_004050 EHV01_001770	EHV01_004050 EHV01_001770
613at186328	Exonuclease VII, large subunit	K03601	Complete	EHU54_02780	23.2	Complete	MFU0252319.1	MBH8624169.1	88.6	Complete	EHV01_02850		299
626at186328	Pyruvate dehydrogenase E1 component subunit alpha		Pseudo	EHU54_00915		Pseudo	BST80_001050	BST80_01120		Pseudo	EHV01_04960	EHV01_005520
627at186328	Adenylosuccinate lyase	K01756	Complete	EHU54_01170	21.9	Complete	MFU0251802.1	MBH8623709.1	108.5	Complete	EHV01_00410		348
629at186328	Histidine--tRNA ligase	K01892	Complete	EHU54_04305	26.3	Complete	MFU0252454.1	MBH8624281.1	104.8	Complete	EHV01_006630		322
631at186328	Peptide chain release factor 1	K02835	Complete	EHU54_00855	28.2	Complete	MFU0251642.1	MBH8623574.1	114.9	Complete	EHV01_00555		382
644at186328	Phosphoglycerate kinase	K00927	Complete	EHU54_00790	29.2	Complete	MFU0251732.1	MBH8623650.1	114	Complete	EHV01_00645		337
661at186328	Nicotinate phosphoribosyltransferase	K00763	Complete	EHU54_00565	29.6	Complete	MFU0251915.1	MBH8623821.1	109	Complete	EHV01_01620		351
667at186328	Amidase	K02433	Complete	EHU54_00470	25.5	Complete	MFU0251932.1	MBH8623834.1	113.2	Complete	EHV01_01330		358
671at186328	Ribose-phosphate pyrophosphokinase	K00948	Complete	EHU54_02390	27.9	Complete	MFU0252480.1	MBH8624303.1	106	Complete	EHV01_03160		332
675at186328	GMP reductase	K00364	Complete	EHU54_03435	27.5	Complete	MFU0252563.1	MBH8624389.1	98.1	Complete	EHV01_02100		313
686at186328	Cell division protein FtsZ	K03531	Complete	EHU54_01700	30.2	Complete	MFU0251660.1	MBH8623589.1	89	Complete	EHV01_00770		311
689at186328	ATP-dependent 6-phosphofructokinase	K00850	Complete	EHU54_02255	26.8	Complete	MFU0251991.1	MBH8623890.1	101.1	Complete	EHV01_02470		340
696at186328	Lipoate--protein ligase	K03800	Fragmented	EHU54_00920	30	Complete	MFU0251809.1	MBH8623729.1	98	Pseudo	EHV01_002065 EHV01_005530	EHV01_002065 EHV01_005530
697at186328	tRNA-dihydrouridine synthase		Complete	EHU54_03515	23.6	Complete	MFU0252211.1	MBH8624063.1	119.4	Complete	EHV01_03065		353
700at186328	Chromosome replication initiation and membrane attachment protein	K03346	Complete	EHU54_00725	24.3	Complete	MFU0251718.1	MBH8623638.1	112.9	Complete	EHV01_00480		323
702at186328	Tryptophan--tRNA ligase	K01867	Complete	EHU54_03185	24.3	Complete	MFU0252186.1	MBH8624054.1	106.8	Complete	EHV01_03040		357
714at186328	DNA polymerase, Y-family, little finger domain	K02346	Complete	EHU54_02115	29.5	Complete	MFU0252292.1	MBH8624138.1	94.3	Fragmented	EHV01_03725	EHV01_005165 EHV01_005170	291
722at186328	2-oxoacid dehydrogenase acyltransferase, catalytic domain		Missing			Missing				Missing
736at186328	Creatinase, N-terminal	K01262	Complete	EHU54_02760	48.1	Complete	MFU0252471.1	MBH8624293.1	95.4	Complete	EHV01_03670		287
741at186328	Pyridoxal phosphate-dependent transferase	K11717	Complete	EHU54_00620	25.1	Complete	MFU0251751.1	MBH8623667.1	104.4	Complete	EHV01_006770	EHV01_006770	331
746at186328	nicotinate-nucleotide adenylyltransferase	K00969	Complete	EHU54_02935	27.9	Complete	MFU0251612.1	MBH8623545.1	98.3	Complete	EHV01_04090		302
748at186328	DNA-directed RNA polymerase subunit alpha	K03040	Complete	EHU54_00260	37.1	Complete	MFU0251703.1	MBH8623628.1	104.3	Complete	EHV01_00140		391
762at186328	Ribosome-binding ATPase YchF	K06942	Complete	EHU54_01135	28.7	Complete	MFU0251795.1	MBH8623702.1	113.4	Complete	EHV01_00375		337
764at186328	phosphate acetyltransferase	K00625	Complete	EHU54_02205	25.2	Missing				Complete	EHV01_006600	EHV01_006600	307
767at186328	Phenylalanine--tRNA ligase alpha subunit	K01889	Complete	EHU54_01285	22.5	Complete	MFU0251668.1	MBH8623596.1	104.7	Complete	EHV01_00950		310
768at186328	tRNA(Ile)-lysidine synthase	K04075	Complete	EHU54_00070	28.4	Complete	MFU0251788.1	MBH8623695.1	101	Complete	EHV01_01365		368
769at186328	Glycerol-3-phosphate dehydrogenase, NAD-dependent, C-terminal	K00057	Complete	EHU54_02880	26.4	Complete	MFU0251620.1	MBH8623553.1	105.2	Complete	EHV01_03495		322
781at186328	Acetate kinase	K00925	Complete	EHU54_02200	25.9	Pseudo		BST80_001365		Complete	EHV01_006605	EHV01_006605	318
784at186328	Energy-coupling factor transporter ATP-binding protein EcfA	K16787	Complete	EHU54_02035	22.2	Complete	MFU0252033.1	MBH8623930.1	108.7	Complete	EHV01_01160		328
788at186328	ABC transporter ATP-binding protein	K02003	Complete	EHU54_00085	28	Complete	MFU0251791.1	MBH8623698.1	112.2	Complete		EHV01_006685
791at186328	tRNA N6-adenosine threonylcarbamoyltransferase	K01409	Complete	EHU54_00215	31.6	Complete	MFU0251712.1	MBH8623636.1	101	Complete	EHV01_01905		380
802at186328	Ribosomal protein L2	K02886	Complete	EHU54_00370	26.8	Complete	MFU0251681.1	MBH8623606.1	107.8	Complete	EHV01_00250		373
809at186328	Phosphate acyltransferase	K03621	Complete	EHU54_01490	28.5	Complete	MFU0251859.1	MBH8623779.1	102.7	Complete	EHV01_00570		328
820at186328	FAD/NAD(P)-binding domain	K00384	Complete	EHU54_00795	29.2	Complete	MFU0251733.1	MBH8623651.1	118.9	Complete	EHV01_00650		327
822at186328	Glycosyl transferase family 3, N-terminal domain	K00756	Complete	EHU54_03055	23	Complete	MFU0252096.1	MBH8623973.1	113.6	Complete	EHV01_006665	EHV01_006665	315
829at186328	Formamidopyrimidine-DNA glycosylase	K10563	Fragmented	EHU54_02330	25	Complete	MFU0252533.1	MBH8624358.1	108.1	Complete	EHV01_01855		334
830at186328	Thymidylate synthase	K00560	Complete	EHU54_03070	20.3	Complete	MFU0252099.1	MBH8623976.1	103.7	Complete	EHV01_001960	EHV01_001960	298
835at186328	GTP binding domain	K06948	Complete	EHU54_04105	22.2	Complete	MFU0251884.1	MBH8623794.1		Complete	EHV01_03210		308
848at186328	Ribosome biogenesis GTPase RsgA	K06949	Complete	EHU54_02580	29.3	Complete	MFU0252166.1	MBH8624036.1	102.7	Complete	EHV01_01725		340
855at186328	ABC transporter-like	K02036	Complete	EHU54_00950	28	Complete	MFU0251815.1	MBH8623735.1	101.7	Complete	EHV01_00830		347
858at186328	Beta sliding clamp	K02338	Complete	EHU54_00015	25.2	Complete	MFU0251776.1	MBH8623686.1	102.9	Complete	EHV01_00705		341
862at186328	Elongation factor Ts	K02357	Complete	EHU54_02270	25.5	Complete	MFU0251994.1	MBH8623893.1	91.9	Complete	EHV01_03950		352
869at186328	Heat-inducible transcription repressor HrcA	K03705	Complete	EHU54_01460	25.4	Complete	MFU0251853.1	MBH8623773.1	119.5	Complete	EHV01_00600		365
886at186328	Glyceraldehyde-3-phosphate dehydrogenase	K00134	Complete	EHU54_01930	23.4	Complete	MFU0252555.1	MBH8624379.1	117.5	Complete	EHV01_00465		350
887at186328	Fructose-bisphosphate aldolase	K01624	Complete	EHU54_02340	27.5	Complete	MFU0252534.1	MBH8624359.1	114.7	Complete	EHV01_04650		330
897at186328	Metal-dependent hydrolase		Complete	EHU54_03615	28	Complete	MFU0252246.1	MBH8624102.1	104.5	Pseudo	EHV01_002510	EHV01_002510
900at186328	HPr kinase/phosphorylase	K06023	Complete	EHU54_00805	29.2	Complete	MFU0251735.1	MBH8623653.1	105.3	Complete	EHV01_00660		326
903at186328	Serine/threonine protein kinase	K12132	Complete	EHU54_02575	30.4	Complete	MFU0252165.1	MBH8624035.1	103.2	Complete	EHV01_01730		355
904at186328	Uncharacterised membrane protein YitT		Complete	EHU54_04600	24.4	Complete	MFU0252462.1	MBH8624288.1	95.6	Complete	EHV01_03805		327
910at186328	tRNA sulfurtransferase ThiI	K03151	Complete	EHU54_02225	28.8	Complete	MFU0251864.1	MBH8623782.1	111.4	Missing
912at186328	Sporulation regulator WhiA, C-terminal	K09762	Complete	EHU54_00780	27.6	Complete	MFU0251730.1	MBH8623648.1	98.7	Complete	EHV01_00635		331
919at186328	Methionyl-tRNA formyltransferase	K00604	Complete	EHU54_01635	29.9	Complete	MFU0251821.1	MBH8623741.1	91.4	Complete	EHV01_01765		314
920at186328	ECF transporter, substrate-specific component-like		Complete	EHU54_00695	30.4	Complete	MFU0252456.1	MBH8624283.1	100.8	Complete	EHV01_006530	EHV01_006530	317
932at186328	protein-(glutamine-N5) methyltransferase, release factor-specific	K02493	Complete	EHU54_00860	26.2	Complete	MFU0251641.1	MBH8623573.1	103	Complete	EHV01_00550		330
941at186328	Energy-coupling factor transporter ATP-binding protein EcfA	K16786	Complete	EHU54_02040	25.6	Complete	MFU0252034.1	MBH8623931.1	109.9	Complete	EHV01_01155		342
942at186328	DNA polymerase III subunit delta	K02340	Complete	EHU54_02355	27.9	Complete	MFU0252309.1	MBH8624153.1	91	Complete	EHV01_03915		309
943at186328	Ribosome biogenesis GTPase A	K14540	Complete	EHU54_03850	28.7	Complete	MFU0252325.1	MBH8624172.1	105.3	Complete	EHV01_02285		341
956at186328	AP endonuclease 2	K01151	Complete	EHU54_03830	24.1	Complete	MFU0252392.1	MBH8624228.1	94	Complete	EHV01_02735		329
963at186328	DegV		Complete	EHU54_00545	27.9	Complete	MFU0251919.1	MBH8623824.1	116.3	Complete	EHV01_01640		341
964at186328	S-adenosyl-L-methionine-dependent methyltransferase	K03438	Complete	EHU54_01710	25.8	Complete	MFU0251662.1	MBH8623591.1	103.3	Complete	EHV01_00780		320
968at186328	TatD family	K03424	Complete	EHU54_03135	25.2	Complete	MFU0251912.1	MBH8623817.1	100.8	Complete	EHV01_02630		322
978at186328	Protein RecA	K03553	Complete	EHU54_02070	24.3	Complete	MFU0251846.1	BST80_01330		Pseudo	EHV01_03840	EHV01_004160
980at186328	Inner membrane zinc metalloprotease	K11749	Complete	EHU54_01020	26.5	Complete	MFU0251767.1	MBH8623679.1	98.1	Complete	EHV01_006795	EHV01_006795	330
982at186328	L-lactate dehydrogenase	K00016	Complete	EHU54_03990	21.6	Complete	MFU0252449.1	MBH8624276.1	112.8	Complete	EHV01_05100		307
998at186328	Tetrahydrofolate dehydrogenase/cyclohydrolase	K01491	Complete	EHU54_02520	26.8	Complete	MFU0252062.1	MBH8623961.1	92.8	Complete	EHV01_01865		302
1009at186328	Cobalt ABC transporter permease	K16785	Complete	EHU54_02030	23.3	Complete	MFU0252032.1	MBH8623929.1	111.5	Complete	EHV01_01165		341
1010at186328	ATP synthase, F1 complex, gamma subunit	K02115	Complete	EHU54_01780	24.3	Complete	MFU0251894.1	MBH8623803.1	109.1	Complete	EHV01_01490		336
1013at186328	HAD superfamily	K21064	Complete	EHU54_01450	26.6	Complete	MFU0251851.1	MBH8623771.1	108.9	Missing
1018at186328	Ribonuclease Y	K18682	Complete	EHU54_03695	24.3	Complete	MFU0252376.1	MBH8624210.1	98.4	Complete	EHV01_04670		302
1022at186328	Transcriptional regulator		Complete	EHU54_00210	20.8	Complete	MFU0251713.1	BST80_00570		Complete	EHV01_01900		365
1027at186328	Pseudouridine synthase	K06180	Complete	EHU54_01670	34.1	Complete	MFU0251653.1	MBH8623585.1	99.1	Complete	EHV01_00740		319
1036at186328	3'-5' exoribonuclease YhaM	K03698	Complete	EHU54_00930	26	Complete	MFU0251811.1	MBH8623731.1	111.3	Complete	EHV01_01970		335
1049at186328	16S rRNA (cytosine(967)-C(5))-methyltransferase	K03500	Complete	EHU54_01545	25.8	Complete	MFU0252017.1	MBH8623916.1	90.7	Complete	EHV01_02955		336
1069at186328	Primosomal protein DnaI	K11144	Complete	EHU54_00720	24.1	Complete	MFU0251717.1	MBH8623637.1	102.3	Complete	EHV01_00475		316
1088at186328	Heat shock protein Hsp33	K04083	Complete	EHU54_00080	31.4	Complete	MFU0251790.1	MBH8623697.1	114.9	Complete	EHV01_01355		352
1104at186328	tRNA pseudouridine synthase B	K03177	Complete	EHU54_04790	25.9	Complete	MFU0252536.1	MBH8624361.1	101	Complete	EHV01_04275		325
1109at186328	Uridylate kinase	K09903	Complete	EHU54_00995	25.3	Complete	MFU0251772.1	MBH8623684.1	88.8	Complete	EHV01_02010		311
1114at186328	metallophosphoesterase	K09769	Complete	EHU54_02170	29.8	Complete	MFU0251985.1	MBH8623885.1	106.9	Complete	EHV01_00895		354
1120at186328	ribonuclease III	K03685	Complete	EHU54_01495	33.2	Complete	MFU0251860.1	MBH8623780.1	105.1	Complete	EHV01_00565		354
1126at186328	GTP cyclohydrolase 1 type 2/Nif3		Complete	EHU54_01060	26.4	Complete	MFU0251758.1	MBH8623672.1	99.6	Complete	EHV01_006545	EHV01_006545	306
1164at186328	GTPase Era	K03595	Complete	EHU54_01030	28.3	Complete	MFU0251765.1	MBH8623677.1	86.5	Complete	EHV01_04680		315
1187at186328	Riboflavin kinase	K11753	Complete	EHU54_04785	16	Complete	MFU0252537.1	MBH8624362.1	102	Complete	EHV01_04270		300
1194at186328	K Homology domain	K02982	Complete	EHU54_00355	24.5	Complete	MFU0251684.1	MBH8623609.1	112.8	Complete	EHV01_00235		378
1213at186328	Regulator of K+ conductance, C-terminal	K03499	Complete	EHU54_00480	30.9	Complete	MFU0251930.1	MBH8623832.1	114.7	Complete	EHV01_01340		333
1218at186328	Methionine aminopeptidase	K01265	Complete	EHU54_00250	27.4	Complete	MFU0251705.1	MBH8623630.1	114.2	Complete	EHV01_00130		373
1221at186328	Spermidine/putrescine ABC transporter permease	K11071	Complete	EHU54_02140	24.8	Complete	MFU0251979.1	MBH8623879.1	104.1	Complete	EHV01_00925		347
1223at186328	Putative choline kinase		Complete	EHU54_03385	26.6	Complete	MFU0252383.1	MBH8624218.1	94.4	Complete	EHV01_02150		297
1225at186328	ATP synthase, F0 complex, subunit A	K02108	Complete	EHU54_01805	24.6	Complete	MFU0251899.1	MBH8623808.1	107.3	Complete	EHV01_01465		351
1227at186328	Pseudouridine synthase		Pseudo	EHU54_03040		Pseudo	BST80_001160	BST80_02605		Pseudo	EHV01_006650	EHV01_006650
1248at186328	Uracil-DNA glycosylase	K03648	Complete	EHU54_00700	24.4	Complete	MFU0252457.1	MBH8624284.1	89.6	Complete	EHV01_006535	EHV01_006535	325
1249at186328	NH(3)-dependent NAD(+) synthetase	K01916	Complete	EHU54_04560	25.8	Complete	MFU0252468.1	MBH8624290.1	204.2	Complete	EHV01_03550		295
1250at186328	tRNA/rRNA methyltransferase	K03218	Complete	EHU54_01080	24.9	Complete	MFU0252268.1	MBH8624115.1	103.8	Complete	EHV01_00320		323
1278at186328	Triosephosphate isomerase	K01803	Complete	EHU54_00765	25.5	Complete	MFU0251726.1	MBH8623646.1	110.5	Complete	EHV01_00620		298
1284at186328	PPM-type phosphatase domain	K20074	Complete	EHU54_02570	24.6	Complete	MFU0252164.1	MBH8624034.1	95.2	Complete	EHV01_01735		323
1296at186328	16S rRNA (adenine(1518)-N(6)/adenine(1519)-N(6))- dimethyltransferase	K02528	Complete	EHU54_02315	30.3	Complete	MFU0252136.1	MBH8623722.1	94.1	Complete	EHV01_01840		332
1316at186328	Zinc metalloprotease	K07043	Complete	EHU54_01300	25.2	Complete	MFU0251672.1	MBH8623598.1	82.6	Complete	EHV01_00965		272
1317at186328	Chaperone protein DnaJ	K03686	Complete	EHU54_01475	29.3	Complete	MFU0251856.1	MBH8623776.1	119.5	Complete	EHV01_00585		347
1320at186328	Methyltransferase		Complete	EHU54_00065	23.5	Pseudo	BST80_000925	BST80_00910		Complete	EHV01_01370		373
1330at186328	RNA-binding S4 domain	K06442	Complete	EHU54_04620	23.7	Complete	MFU0252486.1	MBH8624306.1	98.3	Complete	EHV01_04780		310
1337at186328	1-acyl-sn-glycerol-3-phosphate acyltransferase	K00655	Complete	EHU54_03060	23.1	Complete	MFU0252097.1	MBH8623974.1	111.6	Complete	EHV01_006670	EHV01_006670	334
1346at186328	Metallo-beta-lactamase		Fragmented	EHU54_02350	30	Fragmented	MFU0252308.1 BST80_003785	BST80_02065 BST80_03770		Fragmented	EHV01_05280		323
1354at186328	Transcriptional regulator TACO1-like		Complete	EHU54_01620	30.5	Complete	MFU0251824.1	MBH8623744.1	98.5	Complete	EHV01_01780		326
1357at186328	50S ribosomal protein L4	K02926	Complete	EHU54_00380	30.8	Complete	MFU0251679.1	MBH8623604.1	91.5	Complete	EHV01_00260		386
1365at186328	Thymidylate kinase	K00943	Complete	EHU54_00055	27.7	Complete	MFU0251783.1	MBH8623693.1	112	Complete	EHV01_01380		348
1370at186328	Uracil phosphoribosyltransferase	K00761	Complete	EHU54_01810	25.9	Complete	MFU0251901.1	MBH8623810.1	107.4	Complete	EHV01_01460		352
1379at186328	Folylpolyglutamate synthase	K11754	Complete	EHU54_00735	30.1	Complete	MFU0251720.1	MBH8623640.1	110.5	Complete	EHV01_00490		321
1385at186328	Glycosyltransferase		Complete	EHU54_00235	28.8	Complete	MFU0251708.1	MBH8623632.1	100.9	Complete	EHV01_01925		374
1387at186328	RNA-binding S4 domain	K02986	Complete	EHU54_02235	33.1	Complete	MFU0252274.1	MBH8624122.1	108.4	Complete	EHV01_04925		323
1392at186328	NAD kinase	K00858	Complete	EHU54_02685	28.6	Complete	MFU0252200.1	MBH8623718.1	99.7	Complete	EHV01_02070		315
1399at186328	Adenylate kinase	K00939	Complete	EHU54_00285	33.4	Complete	MFU0251698.1	MBH8623623.1	102.7	Complete	EHV01_00165		434
1400at186328	tRNA pseudouridine synthase A	K06173	Complete	EHU54_02025	22.4	Complete	MFU0252031.1	MBH8623928.1	101.1	Complete	EHV01_01170		321
1402at186328	MFS transporter superfamily		Duplicated	EHU54_02380	26.1	Complete	MFU0252314.1	MBH8623914.1	100.9	Complete	EHV01_03900		317
1402at186328	MFS transporter superfamily		Duplicated	EHU54_01535	27.4						EHV01_03900		317
1408at186328	Ribosomal large subunit pseudouridine synthase C	K06179	Complete	EHU54_01590	28.3	Complete	MFU0251830.1	MBH8623750.1	97	Complete	EHV01_02215		310
1413at186328	Ribosomal protein L3	K02906	Complete	EHU54_00385	27.1	Complete	MFU0251678.1	MBH8623603.1	94	Complete	EHV01_00265		375
1414at186328	tRNA (guanine-N1-)-methyltransferase, bacteria	K00554	Complete	EHU54_03865	27.6	Complete	MFU0252328.1	BST80_03910		Complete	EHV01_02300		363
1422at186328	Ribosomal protein L1	K02863	Complete	EHU54_04850	27.3	Complete	MFU0251675.1	MBH8623601.1	99.6	Complete	EHV01_04575		358
1436at186328	CDP-diacylglycerol-glycerol-3-phosphate 3-phosphatidyltransferase	K00995	Complete	EHU54_04955	24.5	Complete	MFU0251848.1	MBH8623768.1	100.7	Complete	EHV01_03830		311
1441at186328	RNA methyltransferase, TrmH family	K03437	Complete	EHU54_04465	20.4	Complete	MFU0252277.1	MBH8624125.1	92.3	Complete	EHV01_02340		313
1450at186328	GTP binding domain	K03978	Complete	EHU54_04460	21.3	Complete	MFU0252276.1	MBH8624124.1	91.2	Complete	EHV01_02345		306
1453at186328	Recombination protein RecR	K06187	Complete	EHU54_00050	34.4	Complete	MFU0251782.1	MBH8623692.1	111.6	Pseudo	EHV01_01390 EHV01_01385
1465at186328	tRNA (guanine-N(7)-)-methyltransferase	K03439	Complete	EHU54_04080	30.5	Complete	MFU0252503.1	MBH8624322.1	244.9	Complete	EHV01_03015		336
1468at186328	Elongation factor P	K02356	Complete	EHU54_01980	53.9*	Complete	MFU0251967.1	MBH8623866.1	177	Complete	EHV01_05345		599*
1472at186328	Phosphate transport system regulator PhoU	K02039	Complete	EHU54_00945	22.3	Complete	MFU0251814.1	MBH8623734.1	107.8	Complete	EHV01_00835		327
1476at186328	Copper homeostasis protein	K06201	Pseudo	EHU54_02210		Fragmented	MFU0251867.1	BST80_001350		Fragmented	EHV01_006590 EHV01_006595	EHV01_006590 EHV01_006595	323
1478at186328	HAD superfamily		Complete	EHU54_02720	27.4	Complete	MFU0252492.1	MBH8624311.1	109.1	Complete	EHV01_04005		345
1482at186328	Peptide deformylase	K01462	Complete	EHU54_01560	26.5	Complete	MFU0252020.1	MBH8623919.1	111.3	Complete	EHV01_02970		313
1490at186328	RNA methyltransferase		Complete	EHU54_03380	33.2	Complete	MFU0252579.1	MBH8624398.1	93.5	Complete	EHV01_02160		306
1508at186328	Inorganic pyrophosphatase	K01507	Complete	EHU54_03030	24.3	Complete	MFU0252092.1	MBH8623969.1	95.9	Complete	EHV01_006640	EHV01_006640	304
1515at186328	HAD superfamily		Complete	EHU54_02870	23.9	Complete	MFU0251618.1	MBH8623551.1	106.8	Complete	EHV01_03680		330
1521at186328	NusG, N-terminal	K02601	Complete	EHU54_01100	30.8	Complete	MFU0252264.1	MBH8624111.1	111.5	Complete	EHV01_00340		335
1529at186328	Thymidine kinase	K00857	Complete	EHU54_00845	30	Complete	MFU0251644.1	MBH8623576.1	116.8	Complete	EHV01_02860		343
1536at186328	Ribosomal protein L6, alpha-beta domain	K02933	Complete	EHU54_00310	34.3	Complete	MFU0251693.1	MBH8623618.1	114.7	Complete	EHV01_00190		402
1550at186328	W6A7S5_9MOLU		Complete	EHU54_02360	22.4	Complete	MFU0252310.1	MBH8624154.1	104.3	Complete	EHV01_03910		338
1567at186328	FMN-dependent NADH-azoreductase	K01118	Complete	EHU54_04825	20.2	Complete	MFU0252532.1	MBH8624357.1	93.2	Complete	EHV01_05105		276
1571at186328	Nucleoside phosphorylase domain	K01243	Complete	EHU54_02940	22.1	Complete	MFU0251611.1	MBH8623544.1	86.8	Complete	EHV01_04085		279
1577at186328	Ribosomal protein L5	K02931	Complete	EHU54_00325	32.8	Complete	MFU0251690.1	MBH8623615.1	101.5	Complete	EHV01_00205		400
1598at186328	Peptidyl-tRNA hydrolase	K01056	Complete	EHU54_01175	24.6	Complete	MFU0251803.1	MBH8623710.1	102.6	Complete	EHV01_00415		340
1602at186328	Deoxyribose-phosphate aldolase	K01619	Complete	EHU54_02840	25.7	Complete	MFU0252322.1	MBH8624165.1	102.2	Pseudo	EHV01_005900 EHV01_005605	EHV01_005900 EHV01_005605
1615at186328	Hypoxanthine phosphoribosyltransferase	K00760	Missing, but has another one	EHU54_00980		Complete	MFU0252572.1 MFU0252475.1 (additional one)	MBH8624391.1 MBH8624298.1 (additional one)		Missing, but has another one	EHV01_000840	EHV01_000840
1645at186328	YrdC-like domain	K07566	Complete	EHU54_00870	26.6	Complete	MFU0251639.1	MBH8623571.1	89.3	Complete	EHV01_00540		341
1651at186328	tRNA	K06967	Complete	EHU54_01055	20.8	Complete	MFU0251759.1	MBH8623673.1	82.1	Complete	EHV01_006550	EHV01_006550	304
1653at186328	Glucosamine-6-phosphate deaminase	K02564	Pseudo	EHU54_03620		Complete	MFU0252247.1	MBH8624103.1	97.8	Pseudo	EHV01_02375	EHV01_005875
1659at186328	Ribosomal protein S7 domain	K02992	Complete	EHU54_01840	33.9	Complete	MFU0252080.1	MBH8623967.1	117.8	Complete	EHV01_03080		375
1665at186328	HAD superfamily		Complete	EHU54_02155	27.7	Complete	MFU0251982.1	MBH8623882.1	110.1	Complete	EHV01_00910		311
1674at186328	ribosome recycling factor	K02838	Complete			Complete	MFU0251771.1	MBH8623683.1	98.4	Complete	EHV01_02015		317
1681at186328	Thiamine pyrophosphokinase	K00949	Complete	EHU54_02590	34.8	Complete	MFU0252168.1	MBH8624038.1	89.8	Complete	EHV01_01715		341
1688at186328	Winged helix-like DNA-binding domain superfamily	K06024	Complete	EHU54_03045	23.1	Complete	MFU0252094.1	MBH8623971.1	109.7	Complete	EHV01_006655	EHV01_006655	346
1707at186328	Ribosomal protein L13	K02871	Complete	EHU54_00685	33.7	Complete	MFU0251739.1	MBH8623655.1	99.9	Complete	EHV01_00840		320
1751at186328	Tetrapyrrole methylase	K07056	Complete	EHU54_01180	27.2	Complete	MFU0251804.1	MBH8623711.1	94.8	Complete	EHV01_00420		332
1758at186328	Ribosomal protein L10	K02864	Complete	EHU54_02665	29.7	Complete	MFU0252499.1	MBH8624318.1	98.5	Complete	EHV01_01050		365
1759at186328	Ribonuclease HII	K03470	Complete	EHU54_03845	30	Complete	MFU0252324.1	MBH8624171.1	98.9	Complete	EHV01_02280		339
1766at186328	Ribose/galactose ABC transporter permease	K23536	Complete	EHU54_00905	34.3	Complete	MFU0251633.1	MBH8623565.1	112.7	Complete	EHV01_00510		352
1775at186328	Segregation and condensation protein A	K05896	Complete	EHU54_03050	26.7	Complete	MFU0252095.1	MBH8623972.1	109.5	Complete	EHV01_006660	EHV01_006660	319
1778at186328	rRNA small subunit methyltransferase G	K03501	Complete	EHU54_01120	25.1	Complete	MFU0251792.1	MBH8623699.1	99.8	Complete	EHV01_00360		355
1779at186328	tRNA threonylcarbamoyl adenosine modification protein TsaB	K14742	Complete	EHU54_01610	24.1	Complete	MFU0251826.1	MBH8623746.1	83.4	Complete	EHV01_02195		298
1781at186328	uridine kinase	K00876	Pseudo	EHU54_05380		Pseudo	BST80_005230	BST80_05330		Pseudo	EHV01_04660	EHV01_005135
1788at186328	Cytidylate kinase	K00945	Complete	EHU54_02890	20.2	Complete	MFU0251622.1	MBH8623555.1	101	Complete	EHV01_03485		337
1792at186328	Ribosomal protein S12, bacterial-type	K02950	Complete	EHU54_01835	35.2	Complete	MFU0252081.1	MBH8623968.1	122.3	Complete	EHV01_03085		395
1794at186328	Ribosomal protein L16	K02878	Complete	EHU54_00350	26.6	Complete	MFU0251685.1	MBH8623610.1	105	Complete	EHV01_00230		343
1795at186328	Transmembrane protein		Complete	EHU54_03015	21.6	Complete	MFU0252221.1	MBH8624072.1	87.1	Complete	EHV01_006815
1801at186328	Ribulose-phosphate 3-epimerase	K01783	Complete	EHU54_02585	32.5	Complete	MFU0252167.1	MBH8624037.1	107.3	Complete	EHV01_01720		359
1804at186328	acetyltransferase		Complete	EHU54_00500	27.3	Complete	MFU0251927.1	MBH8623829.1	101.6	Complete	EHV01_03140		354
1809at186328	Endoribonuclease YbeY	K07042	Complete	EHU54_05130	23.6	Complete	MFU0252594.1	MBH8624409.1	817.2*	Complete	EHV01_04430		280
1810at186328	Adenine phosphoribosyltransferase	K00759	Pseudo	EHU54_01250		Complete	MFU0252191.1	MBH8624022.1	108.1	Complete	EHV01_00995		288
1814at186328	Ribosomal protein S5, C-terminal	K02988	Complete	EHU54_00300	28	Complete	MFU0251695.1	MBH8623620.1	107.3	Complete	EHV01_00180		403
1816at186328	Deoxycytidylate deaminase	K01493	Complete	EHU54_01660	27.9	Complete	MFU0251651.1	MBH8623583.1	97.5	Complete	EHV01_00730		347
1840at186328	Translation initiation factor 3	K02520	Complete	EHU54_03350	30.9	Complete	MFU0252433.1	MBH8624265.1	102.2	Complete	EHV01_03625		310
1849at186328	Sugar-phosphate isomerase, RpiB/LacA/LacB family	K01808	Complete	EHU54_02375	25.8	Complete	MFU0252313.1	MBH8624157.1	113	Complete	EHV01_03175		260
1851at186328	DJ-1 family protein	K03152	Complete	EHU54_04375	23.3	Complete	MFU0251877.1	MBH8623790.1	105.7	Complete	EHV01_03360		293
1867at186328	Dihydrofolate reductase	K00287	Complete	EHU54_03065	21.5	Complete	MFU0252098.1	MBH8623975.1	111.1	Complete	EHV01_006675	EHV01_006675	276
1875at186328	PTS system glucose-specific IIA component	K02777	Complete	EHU54_00450	23.6	Complete	MFU0251936.1	MBH8623838.1	117.6	Pseudo	EHV01_01310	EHV01_001385
1878at186328	dUTP diphosphatase		Pseudo	EHU54_04225 EHU54_02905		Complete	MFU0251625.1	MBH8623558.1	83.6	Complete	EHV01_02925		329
1900at186328	DNA repair protein RecO	K03584	Complete	EHU54_01035	22.8	Fragmented	MFU0251764.1 MFU0251763.1	BST80_00805		Complete	EHV01_04675		283.5
1921at186328	Transcription elongation factor GreA	K03624	Complete	EHU54_05385	24.8	Complete	MFU0252577.1	MBH8624395.1	88.5	Complete	EHV01_04655		345
1943at186328	ECF transporter, substrate-specific component		Complete	EHU54_00730	29.1	Complete	MFU0251719.1	MBH8623639.1	106.2	Complete	EHV01_00485		329
1944at186328	Ribosomal protein L11, C-terminal	K02867	Complete	EHU54_04855	26.1	Complete	MFU0251674.1	MBH8623600.1	104.1	Complete	EHV01_04570		342
1948at186328	YqgF/RNase H-like domain	K07447	Complete	EHU54_01230	27.7	Complete	MFU0252008.1	MBH8623906.1	100.1	Complete	EHV01_01015		296
1966at186328	16S rRNA (Guanine966-N2)-methyltransferase		Complete	EHU54_01555	22.7	Complete	MFU0252019.1	MBH8623918.1	90.3	Complete	EHV01_02965		318
1971at186328	Ribosomal protein L15	K02876	Complete	EHU54_00295	29.6	Complete	MFU0251696.1	MBH8623621.1	86.6	Complete	EHV01_00175		391
1974at186328	Ribosomal protein S8	K02994	Complete	EHU54_00315	27.8	Complete	MFU0251692.1	MBH8623617.1	118.5	Complete	EHV01_00195		394
1988at186328	SpoVT-AbrB domain	K03925	Complete	EHU54_01715	27.2	Complete	MFU0251663.1	MBH8623592.1	91.1	Complete	EHV01_00785		323
1993at186328	ribonuclease M5	K05985	Complete	EHU54_02310	25.2	Complete	MFU0252137.1	MBH8623723.1	100.3	Complete	EHV01_01835		350
2003at186328	non-canonical purine NTP pyrophosphatase		Pseudo	EHU54_03380	33.2	Pseudo	MFU0252580.1	BST80_05355		Complete	EHV01_02155		325
2011at186328	Dephospho-CoA kinase	K00859	Complete	EHU54_04325	25.3	Complete	MFU0252358.1	MBH8624197.1	94	Complete	EHV01_03435		315
2018at186328	Winged helix-like DNA-binding domain superfamily		Complete	EHU54_00525	29	Complete	MFU0251920.1	MBH8623825.1	105.1	Complete	EHV01_01660		355
2025at186328	Ribosomal protein L17	K02879	Complete	EHU54_00255	25.2	Complete	MFU0251704.1	MBH8623629.1	98.2	Complete	EHV01_00135		385
2038at186328	pantetheine-phosphate adenylyltransferase	K00954	Complete	EHU54_02055	20.9	Complete	MFU0252542.1	MBH8624366.1	87.4	Complete	EHV01_01140		300
2058at186328	Single-stranded DNA-binding protein	K03111	Complete	EHU54_03490	26	Complete	MFU0252217.1	MBH8624067.1	127.8	Complete	EHV01_04515		349
2062at186328	Ribosomal protein S11	K02948	Complete	EHU54_00265	30.4	Complete	MFU0251702.1	MBH8623627.1	88.4	Complete	EHV01_00145		375
2074at186328	Histidine triad protein	K02503	Complete	EHU54_00645	24.7	Complete	MFU0251746.1	MBH8623662.1	94.1	Complete	EHV01_00875		328
2084at186328	Ribosomal protein S13	K02952	Complete	EHU54_00270	38.4	Complete	MFU0251701.1	MBH8623626.1	115.9	Complete	EHV01_00150		351
2085at186328	Ribosomal protein S9	K02996	Complete	EHU54_00680	28.9	Complete	MFU0251740.1	MBH8623656.1	99.1	Complete	EHV01_00845		351
2107at186328	CinA-like, C-terminal		Pseudo	no annotated by NCBI; adjacent to recA EHU54_02070, at the edged of contig LDIEINPK_25		Pseudo	BST80_001245 BST80_001250	BST80_01335		Pseudo	EHV01_03835	EHV01_004150 EHV01_004155	310
2108at186328	RNA methyltransferase RlmH		Pseudo	EHU54_00400		Pseudo	MFU0252255.1 MFU0252256.1	BST80_03455		Complete	EHV01_00280		344
2114at186328	Ribosomal protein L19	K02884	Complete	EHU54_03860	21.2	Complete	MFU0252327.1	MBH8624174.1	105.1	Complete	EHV01_02295		358
2115at186328	Cytidine deaminase	K01489	Complete	EHU54_05140	18.8	Missing				Complete	EHV01_04420		312
2141at186328	Phosphatidate cytidylyltransferase	K00981	Complete	EHU54_01010	28.9	Complete	MFU0251769.1	MBH8623681.1	91.1	Complete	EHV01_006625		314
2153at186328	Ribosomal protein L14P	K02874	Complete	EHU54_00335	26.3	Complete	MFU0251688.1	MBH8623613.1	108.1	Complete	EHV01_00215		412
2154at186328	Isochorismatase-like		Complete	EHU54_01115	25.4	Complete	MFU0252261.1	MBH8624108.1	108.9	Complete	EHV01_00355		313
2158at186328	Ribosomal protein S10	K02946	Complete	EHU54_00390	24.3	Complete	MFU0251677.1	MBH8623602.1	91.5	Complete	EHV01_00270		360
2165at186328	SsrA-binding protein	K03664	Complete	EHU54_01745	27.3	Complete	MFU0251887.1	MBH8623796.1	96.6	Complete	EHV01_03380		326
2185at186328	DNA polymerase III subunit delta	K02341	Complete	EHU54_00060	28.1	Complete	MFU0251784.1	MBH8623694.1	91	Complete	EHV01_01375		345
2192at186328	Ribosomal protein L22/L17	K02890	Complete	EHU54_00360	39.2	Complete	MFU0251683.1	MBH8623608.1	110.3	Complete	EHV01_00240		408
2211at186328	Ribosomal protein L24	K02895	Complete	EHU54_00330	29.3	Complete	MFU0251689.1	MBH8623614.1	104.4	Complete	EHV01_00210		405
2222at186328	Ribosomal protein L18	K02881	Complete	EHU54_00305	27.3	Complete	MFU0251694.1	MBH8623619.1	113.8	Complete	EHV01_00185		389
2224at186328	Alkaline shock protein Asp23		Complete	EHU54_03550	21.4	Complete	MFU0252243.1	MBH8624100.1	85.8	Complete	EHV01_02440		321
2234at186328	Ribonuclease P	K03536	Complete	EHU54_04160	38.3	Complete	MFU0252400.1	MBH8624234.1	87.6	Complete	EHV01_00680		374
2249at186328	Ribosomal protein L25/L23	K02892	Complete	EHU54_00375	24.1	Complete	MFU0251680.1	MBH8623605.1	97.1	Complete	EHV01_00255		378
2265at186328	Ribosomal protein L27	K02899	Complete	EHU54_04935	22.8	Complete	MFU0252516.1	MBH8624340.1	107.7	Complete	EHV01_04640		317
2279at186328	ATP synthase subunit b	K02109	Complete	EHU54_01795	18.5	Complete	MFU0251897.1	MBH8623806.1	110.8	Complete	EHV01_01475		369
2293at186328	Ribosomal protein L9	K02939	Complete	EHU54_00415	18.6	Complete	MFU0252259.1	MBH8624106.1	108.7	Complete	EHV01_00295		371
2299at186328	Ribosome-binding factor A	K02834	Complete	EHU54_02525	22.8	Complete	MFU0252063.1	MBH8623962.1	93.4	Complete	EHV01_01860		307
2304at186328	FeS assembly protein	K04488	Complete	EHU54_00615	33.5	Complete	MFU0251752.1	MBH8623668.1	94.4	Complete	EHV01_006765	EHV01_006765	331
2318at186328	Ribosomal protein L7/L12	K02935	Complete	EHU54_02660	29.8	Complete	MFU0252498.1	MBH8624317.1	94.6	Complete	EHV01_01045		319
2329at186328	Cysteine protease Prp	K07584	Complete	EHU54_04940	23.3	Complete	MFU0252517.1	MBH8624341.1	103.6	Complete	EHV01_04635		339
2363at186328	Thioredoxin	K03671	Complete	EHU54_02715	27	Complete	MFU0252493.1	MBH8624312.1	100.1	Complete	EHV01_04010		349
2365at186328	Uncharacterized protein YlxR	K07742	Complete	EHU54_02440	27.4	Complete	MFU0252363.1	MBH8624202.1	82.8	Complete	EHV01_01210		315
2376at186328	Phosphocarrier protein Hpr	K11189	Complete	EHU54_00220	22.8	Complete	MFU0251711.1	MBH8623635.1	96.9	Complete	EHV01_01910		350
2380at186328	Ribosomal protein S19, bacterial-type	K02965	Complete	EHU54_00365	34	Complete	MFU0251682.1	MBH8623607.1	120.8	Complete	EHV01_00245		378
2388at186328	Ribosomal protein S15	K02956	Complete	EHU54_04780	31.2	Missing		MBH8623727.1	81.5	Complete	EHV01_04265		299
2397at186328	Glu-tRNAGln amidotransferase C subunit	K02435	Complete	EHU54_00465	27.4	Complete	MFU0251933.1	MBH8623835.1	112.7	Complete	EHV01_01325		350
2411at186328	tRNA threonylcarbamoyl adenosine modification protein TsaE	K06925	Complete	EHU54_01605	26.6	Complete	MFU0251827.1	MBH8623747.1	101.1	Complete	EHV01_02200		306
2429at186328	W6AGV7_9MOLU		Complete	EHU54_02370	28.1	Complete	MFU0252312.1	MBH8624156.1	104.9	Complete	EHV01_03180		298
2465at186328	Translation initiation factor IF-1	K02518	Complete	EHU54_00280	29.6	Complete	MFU0251699.1	MBH8623624.1	100	Complete	EHV01_00160		362
2470at186328	4'-phosphopantetheinyl transferase domain	K00997	Complete	EHU54_02285	23.2	Complete	MFU0251997.1	MBH8623896.1	91.6	Complete	EHV01_04830		326
2490at186328	Ribosomal protein S17/S11	K02961	Complete	EHU54_00340	28.1	Complete	MFU0251687.1	MBH8623612.1	113.9	Complete	EHV01_00220		363
2502at186328	Histone-like DNA-binding protein	K03530	Complete	EHU54_02990	20.9	Complete	MFU0252225.1	MBH8624076.1	95.1	Complete	EHV01_03570		268
2543at186328	Zinc-binding ribosomal protein	K02911	Complete	EHU54_01720	29.9	Complete	MFU0251664.1	MBH8623593.1	102.4	Complete	EHV01_00790		285
2550at186328	Ribosomal protein L31	K02909	Complete	EHU54_00830	21.2	Complete	MFU0251647.1	MBH8623579.1	109	Complete	EHV01_02875		311
2558at186328	Ribosomal protein L28/L24	K02902	Complete	EHU54_02600	29.8	Complete	MFU0252169.1	MBH8624039.1	101.9	Complete	EHV01_01705		365
2571at186328	Ribosomal protein S20	K02968	Complete	EHU54_02365	27.1	Complete	MFU0252311.1	MBH8624155.1	111.8	Complete	EHV01_03905		297
2580at186328	Ribosomal protein L35	K02916	Complete	EHU54_03355	24	Complete	MFU0252432.1	MBH8624264.1	98.6	Complete	EHV01_03620		321
2581at186328	acyl carrier protein	K02078	Complete	EHU54_00520	25.6	Complete	MFU0251921.1	MBH8623826.1	106.7	Complete	EHV01_01665		330
2624at186328	Preprotein translocase subunit SecG	K03075	Complete	EHU54_01755	24.1	Complete	MFU0251889.1	MBH8623798.1	96	Complete	EHV01_03370		319
2636at186328	Ribosomal protein S14	K02954	Complete	EHU54_00320	18.5	Complete	MFU0251691.1	MBH8623616.1	103.2	Complete	EHV01_00200		371
2645at186328	tRNA-specific adenosine deaminase	K11991	Complete	EHU54_00040	35.5	Complete	MFU0251780.1	MBH8623690.1	97.2	Complete	EHV01_01400		355
2662at186328	Rhodanese-like domain		Complete	EHU54_01480	23.6	Complete	MFU0251857.1	MBH8623777.1	104.1	Complete	EHV01_00580		301
2670at186328	Ribosomal protein S21	K02970	Complete	EHU54_03440	21.7	Complete	MFU0252562.1	MBH8624388.1	78.4	Complete	EHV01_02095		262
% Complete (out of 332) and Mean coverage excluding outliers (* indicates outlier value based on Grubbs' Test; two-sided alfa = 0.01)			94.28		27	93.37			105	92.77			336
7482at31969**	Holliday junction resolvase RecU	K03700	Complete	EHU54_03000	25.5	Complete	MFU0252223.1	MBH8624074.1	90	Pseudo	EHV01_03580	EHV01_003850	304.7
** only additional gene from the BUSCO Mollicutes gene set that was not complete in one or more of our strains.
